# Supplementary material for: Nutrition management for patients with head and neck cancer during peri-radiotherapy: A systematic review and quality appraisal of clinical practice guidelines using the AGREE II instrument
Source: Front Oncol. 2022 Nov 29;12:974059. doi: 10.3389/fonc.2022.974059 (PMC9745777; doi:10.3389/fonc.2022.974059)
Supplement: Supplementary file 2 [file DataSheet_2.xls]

## Sheet: Score
		Scope and purpose				Stakeholder involvement				Rigour of development									Clarity of presentation				Applicability					Editorial independence				Overall guideline assessment
CPG	Appraiser Iterm	1	2	3	domian score 1	4	5	6	domian score 2	7	8	9	10	11	12	13	14	domain score 3	15	16	17	domain score 4	18	19	20	21	domain score 5	22	23	domain score 6	Average score	1	2	Rate
ESPEN (23)	JK	6	6	6	0.814815	5	7	7	0.87037	5	4	5	7	7	7	3	7	0.75	7	7	7	1	7	3	7	7	0.805556	7	7	1	6.02899	6	Yes	High
	TW	6	6	6		5	7	7		5	4	5	7	6	7	3	7		7	7	7		7	3	7	7		7	7			6
	ZW	7	5	5		5	6	7		4	5	6	6	6	7	2	7		7	7	7		6	2	7	7		7	7			6
NCCN (24)	JK	6	7	6	0.851852	6	1	4	0.425926	4	1	3	7	7	7	1	7	0.604167	7	7	7	0.962963	4	7	3	7	0.736111	7	7	1	5.30435	6	Yes, with modifications	High
	TW	6	7	6		6	1	5		4	1	3	7	7	7	1	7		7	7	7		5	7	3	7		7	7			5
	ZW	6	6	5		5	1	3		5	1	4	7	6	6	1	7		6	6	7		6	6	3	7		7	7			5
NCCN (25)	JK	6	7	6	0.814815	6	3	6	0.685185	4	7	3	7	7	7	1	7	0.722222	7	7	7	0.962963	5	7	3	7	0.722222	7	7	1	5.71014	6	Yes, with modifications	High
	TW	6	7	6		6	4	6		4	7	3	7	7	7	1	7		7	7	7		4	7	3	7		7	7			6
	ZW	5	5	5		6	3	6		5	7	4	6	6	6	1	7		6	6	7		5	6	3	7		7	7			5
AND (26)	JK	6	7	6	0.87037	5	1	7	0.555556	4	7	6	4	7	7	3	6	0.784722	7	7	7	1	4	7	3	7	0.694444	7	7	1	5.78261	6	Yes, with modifications	High
	TW	6	7	6		6	1	5		4	7	6	4	7	7	3	7		7	7	7		4	7	3	7		7	7			6
	ZW	5	6	7		6	1	7		4	7	7	5	7	7	4	7		7	7	7		4	6	3	7		7	7			5
ASCO (27)	JK	7	7	7	1	7	7	7	0.962963	7	7	6	7	7	7	7	5	0.9375	7	7	7	1	6	7	7	7	0.930556	7	7	1	6.76812	7	Yes	High
	TW	7	7	7		7	7	7		7	7	6	6	7	7	7	5		7	7	7		6	7	7	7		7	7			7
	ZW	7	7	7		6	6	7		6	7	7	7	7	7	7	6		7	7	7		6	6	6	7		7	7			6
CACA (28)	JK	7	4	6	0.777778	4	1	6	0.425926	4	5	3	5	7	7	1	1	0.527778	7	7	3	0.740741	1	1	1	6	0.222222	1	1	0	3.85507	4	No	Low
	TW	7	4	6		4	1	6		4	5	3	5	6	7	1	1		7	7	3		1	1	1	6		1	1			4
	ZW	7	5	5		4	1	5		5	5	4	6	6	7	1	1		6	6	3		1	1	1	7		1	1			3
ACS (29)	JK	7	7	7	1	6	7	7	0.925926	7	7	7	3	7	7	7	7	0.916667	7	7	7	1	7	7	7	7	1	7	7	1	6.76812	7	Yes	High
	TW	7	7	7		6	7	7		7	7	7	3	7	7	7	7		7	7	7		7	7	7	7		7	7			7
	ZW	7	7	7		6	6	7		7	7	7	3	7	7	7	7		7	7	7		7	7	7	7		7	7			6
CSPEN (30)	JK	6	6	5	0.796296	4	1	2	0.259259	4	1	5	6	6	7	1	1	0.493056	7	7	7	1	1	1	1	7	0.25	1	1	0	3.89855	4	No	Low
	TW	6	6	6		4	1	3		4	1	5	6	6	7	1	1		7	7	7		1	1	1	7		1	1			4
	ZW	6	6	5		5	1	2		5	1	5	7	6	7	1	1		7	7	7		1	1	1	7		1	1			3
UK Multidisciplinary Guidelines (31)	JK	5	5	6	0.722222	6	1	6	0.537037	1	1	1	1	3	5	1	1	0.131944	7	6	7	0.944444	3	1	1	7	0.333333	1	1	0	3.34783	4	No	Low
	TW	5	6	6		6	1	6		1	1	1	1	2	5	1	1		7	6	7		3	1	1	7		1	1			4
	ZW	5	5	5		5	1	6		1	1	1	1	4	6	1	1		7	6	7		3	1	1	7		1	1			3
DGEM (32)	JK	7	6	5	0.814815	6	6	1	0.574074	6	7	5	6	5	6	1	5	0.722222	7	6	7	0.962963	4	3	5	7	0.611111	7	7	0.972222	5.49275	6	Yes, with modifications	High
	TW	7	6	5		6	6	1		5	6	5	6	5	7	1	7		7	6	7		4	3	5	7		7	7			6
	ZW	7	5	5		5	7	2		7	6	6	7	5	7	1	6		7	7	7		4	2	5	7		7	6			5
SEMO (33)	JK	4	5	5	0.62963	6	1	1	0.277778	1	1	5	1	5	6	1	1	0.277778	7	6	7	0.962963	3	1	3	7	0.388889	1	7	0.472222	3.69565	4	No	Low
	TW	4	6	5		6	1	1		1	1	5	1	5	6	1	1		7	6	7		3	1	3	7		1	7			4
	ZW	6	4	4		5	1	2		1	1	5	2	4	7	1	1		7	7	7		3	1	1	7		1	6			3
COSA (34)	JK	7	7	7	1	7	7	6	0.944444	7	7	7	7	7	7	6	6	0.958333	7	7	7	1	6	7	6	7	0.944444	7	7	1	6.81159	7	Yes	High
	TW	7	7	7		7	7	6		7	7	7	7	7	7	6	6		7	7	7		7	7	7	7		7	7			7
	ZW	7	7	7		7	7	6		7	7	7	7	7	7	6	6		7	7	7		6	7	6	7		7	7			6
